# Supplementary material for: The E3 Ligase RNF115 Aggravates Pathological Cardiac Hypertrophy via Ubiquitin‐Mediated Degradation of SPTBN1
Source: Adv Sci (Weinh). 2026 Jun 15:e76077. Online ahead of print. doi: 10.1002/advs.76077 (PMC13336878; doi:10.1002/advs.76077)
Supplement: Supplementary file 2 — Supporting File: advs76077‐sup‐0002‐Data.zip. [file ADVS-9999-e76077-s001.zip]

Archive with 2 entries (2 files):
- Microscope Images-R1.pdf
- RNF115 uncut gels-R1.pdf
